# Supplementary material for: Anatomical and Transcriptome Analyses of Moso Bamboo Culm Neck Growth: Unveiling Key Insights
Source: Plants (Basel). 2023 Oct 4;12(19):3478. doi: 10.3390/plants12193478 (PMC10574802; doi:10.3390/plants12193478)
Supplement: Supplementary file 1 [file plants-12-03478-s001.zip]

Archive with 1 entries (1 files):
- plants-2597068-supplementary.pdf
